# Supplementary material for: Dammarane-Type Triterpenoid from the Stem Bark of Aglaia elliptica (Meliaceae) and Its Cytotoxic Activities
Source: Molecules. 2022 Oct 10;27(19):6757. doi: 10.3390/molecules27196757 (PMC9571388; doi:10.3390/molecules27196757)
Supplement: Supplementary file 1 [file molecules-27-06757-s001.zip]

Archive with 1 entries (1 files):
- molecules-1947175-supplementary.pdf
